# Supplementary material for: Genetic Determinants in a Critical Domain of NS5A Correlate with Hepatocellular Carcinoma in Cirrhotic Patients Infected with HCV Genotype 1b
Source: Viruses. 2021 Apr 23;13(5):743. doi: 10.3390/v13050743 (PMC8146897; doi:10.3390/v13050743)
Supplement: Supplementary file 1 [file viruses-13-00743-s001.zip]

Archive with 3 entries (3 files):
- viruses-1153216-supplementary/Supplementary Figure S1.pdf
- viruses-1153216-supplementary/Supplementary Matirals.pdf
- viruses-1153216-supplementary/Supplementary Table S1.pdf
